# Supplementary material for: An Ecological Panel Analysis of Trends in the Geographic Disparities of the Certified Nurse and Certified Nurse Specialist in Japan from 1996 to 2022
Source: Nurs Rep. 2026 Jan 15;16(1):25. doi: 10.3390/nursrep16010025 (PMC12844417; doi:10.3390/nursrep16010025)
Supplement: Supplementary file 1 [file nursrep-16-00025-s001.zip]

Archive with 1 entries (1 files):
- Supplementary file. Details of APN in each fields.pdf
